# Supplementary material for: Mapping current and future habitat suitability of Azolla spp., a biofertilizer for small-scale rice farming in Africa
Source: PLoS One. 2023 Dec 18;18(12):e0291009. doi: 10.1371/journal.pone.0291009 (PMC10727437; doi:10.1371/journal.pone.0291009)
Supplement: S1 Data — (XLSX) [file pone.0291009.s001.xlsx]

## Sheet: data sheet for A. fili A. pinna
Article Number	Article Name	Species	Strain	Temperature C	Initial mass (g)	Final mass (g)	Final Time (days)	Relative Growth Rate (gg-1 day -1)
1	Watanabe and Berja 1983	A. filiculoides	3 different strains	22	60	1450	14	0.227498
1	Watanabe and Berja 1983	A. filiculoides	3 different strains	29	60	810	14	0.185906
1	Watanabe and Berja 1983	A. filiculoides	3 different strains	33	60	430	14	0.140674
2	Cary and Weerts 1992	A. filiculoides	N/A	20	0.00204	0.015	32	0.059
2	Cary and Weerts 1992	A. filiculoides	N/A	20	0.00204	0.068	32	0.109
2	Cary and Weerts 1992	A. filiculoides	N/A	20	0.00204	0.135	32	0.131
2	Cary and Weerts 1992	A. filiculoides	N/A	25	0.00204	0.022	32	0.075
2	Cary and Weerts 1992	A. filiculoides	N/A	25	0.00204	0.252	32	0.151
2	Cary and Weerts 1992	A. filiculoides	N/A	25	0.00204	0.385	32	0.164
2	Cary and Weerts 1992	A. filiculoides	N/A	30	0.00204	0.02	32	0.068
2	Cary and Weerts 1992	A. filiculoides	N/A	30	0.00204	0.052	32	0.098
2	Cary and Weerts 1992	A. filiculoides	N/A	30	0.00204	0.13	32	0.13
3	Cheng et al. 2010	A. filiculoides	N/A	30	0.2	0.417	16	0.0459231
3	Cheng et al. 2010	A. filiculoides	N/A	30	0.2	0.348	16	0.0346178
3	Cheng et al. 2010	A. filiculoides	N/A	25	0.2	0.295	16	0.0242911
3	Cheng et al. 2011	A. filiculoides	N/A	25	0.2	0.267	16	0.0180582
4	Zazouli et al. 2013	A. filiculoides	N/A	30	0.3	3.92437	16	0.160699
4	Zazouli et al. 2013	A. filiculoides	N/A	20	0.3	3.12611	16	0.146485
4	Zazouli et al. 2013	A. filiculoides	N/A	40	0.3	2.79371	16	0.139459
4	Zazouli et al. 2013	A. filiculoides	N/A	10	0.3	1.33315	16	0.09322
4	Zazouli et al. 2013	A. filiculoides	N/A	50	0.3	0.957942	16	0.0725628
5	Zazouli et al. 2014	A. filiculoides	N/A	30	0.9	4.94515	20	0.0851883
5	Zazouli et al. 2014	A. filiculoides	N/A	20	0.9	3.89732	20	0.0732825
5	Zazouli et al. 2014	A. filiculoides	N/A	40	0.9	3.28837	20	0.0647876
5	Zazouli et al. 2014	A. filiculoides	N/A	10	0.9	1.79615	20	0.0345503
5	Zazouli et al. 2014	A. filiculoides	N/A	50	0.9	1.44505	20	0.0236751
6	van der Heide et al. 2006	A. filiculoides	N/A	11	N/A	N/A	7	0.0591218
6	van der Heide et al. 2006	A. filiculoides	N/A	15	N/A	N/A	7	0.144729
6	van der Heide et al. 2006	A. filiculoides	N/A	19	N/A	N/A	7	0.17712
6	van der Heide et al. 2006	A. filiculoides	N/A	25	N/A	N/A	7	0.184477
6	van der Heide et al. 2006	A. filiculoides	N/A	29	N/A	N/A	7	0.182681
6	van der Heide et al. 2006	A. filiculoides	N/A	33	N/A	N/A	7	0.10335
6	van der Heide et al. 2006	A. filiculoides	N/A	38	N/A	N/A	7	0
7	Peters et al. 1980	A. filiculoides	N/A	15	N/A	N/A	N/A	0.137064
7	Peters et al. 1980	A. filiculoides	N/A	20	N/A	N/A	N/A	0.261889
7	Peters et al. 1980	A. filiculoides	N/A	25	N/A	N/A	N/A	0.306606
7	Peters et al. 1980	A. filiculoides	N/A	30	N/A	N/A	N/A	0.255075
7	Peters et al. 1980	A. filiculoides	N/A	35	N/A	N/A	N/A	0.161841
8	Kannaiyan and Somporn 1989	A. filiculoides	N/A	17.5	N/A	30.5	N/A	0.230281
8	Kannaiyan and Somporn 1989	A. filiculoides	N/A	20	N/A	34.77	N/A	0.250234
8	Kannaiyan and Somporn 1989	A. filiculoides	BR-H	22.5	0.2	N/A	14	0.27
8	Kannaiyan and Somporn 1989	A. filiculoides	BR-H	31.5	0.2	N/A	19	0.052
9	Talley and Rains 1980	A. filiculoides	N/A	5.5	1.2	N/A	N/A	0.059
9	Talley and Rains 1980	A. filiculoides	N/A	10	1.2	N/A	N/A	0.07
9	Talley and Rains 1980	A. filiculoides	N/A	15	1.2	N/A	N/A	0.119
9	Talley and Rains 1980	A. filiculoides	N/A	20	1.2	N/A	N/A	0.118
9	Talley and Rains 1980	A. filiculoides	N/A	25	1.2	N/A	N/A	0.067
9	Talley and Rains 1980	A. filiculoides	N/A	30	1.2	N/A	N/A	0
9	Talley and Rains 1980	A. filiculoides	N/A	5.5	1.2	N/A	N/A	0.104
9	Talley and Rains 1980	A. filiculoides	N/A	10	1.2	N/A	N/A	0.108
9	Talley and Rains 1980	A. filiculoides	N/A	15	1.2	N/A	N/A	0.142
9	Talley and Rains 1980	A. filiculoides	N/A	20	1.2	N/A	N/A	0.178
9	Talley and Rains 1980	A. filiculoides	N/A	25	1.2	N/A	N/A	0.177
9	Talley and Rains 1980	A. filiculoides	N/A	30	1.2	N/A	N/A	0
9	Talley and Rains 1980	A. filiculoides	N/A	5.5	1.2	N/A	N/A	0.092
9	Talley and Rains 1980	A. filiculoides	N/A	10	1.2	N/A	N/A	0.114
9	Talley and Rains 1980	A. filiculoides	N/A	15	1.2	N/A	N/A	0.16
9	Talley and Rains 1980	A. filiculoides	N/A	20	1.2	N/A	N/A	0.218
9	Talley and Rains 1980	A. filiculoides	N/A	25	1.2	N/A	N/A	0.217
9	Talley and Rains 1980	A. filiculoides	N/A	30	1.2	N/A	N/A	0.221
9	Talley and Rains 1980	A. filiculoides	N/A	5.5	1.2	N/A	N/A	0.042
9	Talley and Rains 1980	A. filiculoides	N/A	10	1.2	N/A	N/A	0.102
9	Talley and Rains 1980	A. filiculoides	N/A	15	1.2	N/A	N/A	0.159
9	Talley and Rains 1980	A. filiculoides	N/A	20	1.2	N/A	N/A	0.277
9	Talley and Rains 1980	A. filiculoides	N/A	25	1.2	N/A	N/A	0.275
9	Talley and Rains 1980	A. filiculoides	N/A	30	1.2	N/A	N/A	0.245
9	Talley and Rains 1980	A. filiculoides	N/A	5.5	1.2	N/A	N/A	0
9	Talley and Rains 1980	A. filiculoides	N/A	10	1.2	N/A	N/A	0
9	Talley and Rains 1980	A. filiculoides	N/A	15	1.2	N/A	N/A	0
9	Talley and Rains 1980	A. filiculoides	N/A	20	1.2	N/A	N/A	0.252
9	Talley and Rains 1980	A. filiculoides	N/A	25	1.2	N/A	N/A	0.274
9	Talley and Rains 1980	A. filiculoides	N/A	30	1.2	N/A	N/A	0.268
10	Ahmad 1941	A. filiculoides	N/A	5	2	2.39	7	0.0254495
10	Ahmad 1941	A. filiculoides	N/A	10	2	3.12	7	0.0635265
10	Ahmad 1941	A. filiculoides	N/A	15	2	3.23	7	0.0684764
10	Ahmad 1941	A. filiculoides	N/A	20	2	3.28	7	0.0706709
10	Ahmad 1941	A. filiculoides	N/A	25	2	1.74	7	-0.0198946
10	Ahmad 1941	A. filiculoides	N/A	30	2	1.63	7	-0.0292239
10	Ahmad 1941	A. filiculoides	N/A	35	2	1.46	7	-0.0449587
10	Ahmad 1941	A. filiculoides	N/A	5	2	2.45	7	0.0289915
10	Ahmad 1941	A. filiculoides	N/A	10	2	3.82	7	0.0924433
10	Ahmad 1941	A. filiculoides	N/A	15	2	4.21	7	0.106331
10	Ahmad 1941	A. filiculoides	N/A	20	2	4.58	7	0.118365
10	Ahmad 1941	A. filiculoides	N/A	25	2	2.65	7	0.0402018
10	Ahmad 1941	A. filiculoides	N/A	30	2	2.44	7	0.0284073
10	Ahmad 1941	A. filiculoides	N/A	35	2	1.89	7	-0.00808148
10	Ahmad 1941	A. filiculoides	N/A	5	2	2.56	7	0.0352657
10	Ahmad 1941	A. filiculoides	N/A	10	2	4.67	7	0.121145
10	Ahmad 1941	A. filiculoides	N/A	15	2	5.28	7	0.138683
10	Ahmad 1941	A. filiculoides	N/A	20	2	5.93	7	0.155268
10	Ahmad 1941	A. filiculoides	N/A	25	2	3.8	7	0.0916934
10	Ahmad 1941	A. filiculoides	N/A	30	2	3.31	7	0.0719716
10	Ahmad 1941	A. filiculoides	N/A	35	2	2.07	7	0.00491449
11	Tung and Watanabe 1983	A. filiculoides	Hamburg 2	22	1	N/A	7	0.346574
11	Tung and Watanabe 1983	A. filiculoides	Hamburg 2	33	1	N/A	14	0.0962704
12	Ashton 1974	A. filiculoides	N/A	5	2	N/A	7	0.00539758
12	Ashton 1974	A. filiculoides	N/A	10	2	N/A	7	0.0134121
12	Ashton 1974	A. filiculoides	N/A	15	2	N/A	7	0.0298748
12	Ashton 1974	A. filiculoides	N/A	17.5	2	N/A	7	0.0397304
12	Ashton 1974	A. filiculoides	N/A	20	2	N/A	7	0.05122
12	Ashton 1974	A. filiculoides	N/A	22.5	2	N/A	7	0.0620594
12	Ashton 1974	A. filiculoides	N/A	25	2	N/A	7	0.0588984
12	Ashton 1974	A. filiculoides	N/A	27.5	2	N/A	7	0.0479561
12	Ashton 1974	A. filiculoides	N/A	30	2	N/A	7	0.0304972
12	Ashton 1974	A. filiculoides	N/A	32.5	2	N/A	7	0.0159535
12	Ashton 1974	A. filiculoides	N/A	35	2	N/A	7	0.00760954
12	Ashton 1974	A. filiculoides	N/A	40	2	N/A	7	0.00455548
12	Ashton 1974	A. filiculoides	N/A	45	2	N/A	7	0.00411083
12	Ashton 1974	A. filiculoides	N/A	5	2	N/A	7	0.0148294
12	Ashton 1974	A. filiculoides	N/A	10	2	N/A	7	0.0247948
12	Ashton 1974	A. filiculoides	N/A	15	2	N/A	7	0.0461318
12	Ashton 1974	A. filiculoides	N/A	17.5	2	N/A	7	0.0611952
12	Ashton 1974	A. filiculoides	N/A	20	2	N/A	7	0.0798324
12	Ashton 1974	A. filiculoides	N/A	22.5	2	N/A	7	0.101076
12	Ashton 1974	A. filiculoides	N/A	25	2	N/A	7	0.110271
12	Ashton 1974	A. filiculoides	N/A	27.5	2	N/A	7	0.101274
12	Ashton 1974	A. filiculoides	N/A	30	2	N/A	7	0.0831671
12	Ashton 1974	A. filiculoides	N/A	32.5	2	N/A	7	0.039044
12	Ashton 1974	A. filiculoides	N/A	35	2	N/A	7	0.0274431
12	Ashton 1974	A. filiculoides	N/A	40	2	N/A	7	0.0110528
12	Ashton 1974	A. filiculoides	N/A	45	2	N/A	7	0.00930755
12	Ashton 1974	A. filiculoides	N/A	5	2	N/A	7	0.0206902
12	Ashton 1974	A. filiculoides	N/A	10	2	N/A	7	0.0339015
12	Ashton 1974	A. filiculoides	N/A	15	2	N/A	7	0.0822334
12	Ashton 1974	A. filiculoides	N/A	17.5	2	N/A	7	0.110302
12	Ashton 1974	A. filiculoides	N/A	20	2	N/A	7	0.146175
12	Ashton 1974	A. filiculoides	N/A	22.5	2	N/A	7	0.158962
12	Ashton 1974	A. filiculoides	N/A	25	2	N/A	7	0.167509
12	Ashton 1974	A. filiculoides	N/A	27.5	2	N/A	7	0.166971
12	Ashton 1974	A. filiculoides	N/A	30	2	N/A	7	0.152761
12	Ashton 1974	A. filiculoides	N/A	32.5	2	N/A	7	0.0988781
12	Ashton 1974	A. filiculoides	N/A	35	2	N/A	7	0.041741
12	Ashton 1974	A. filiculoides	N/A	40	2	N/A	7	0.0201595
12	Ashton 1974	A. filiculoides	N/A	45	2	N/A	7	0.0138623
13	Janes 1998	A. filiculoides	Worcester, UK (OrdN/Ance Survey Grid Reference SO 838 595)	5	0.5	0.847937	42	0.0125761
13	Janes 1998	A. filiculoides	Worcester, UK (OrdN/Ance Survey Grid Reference SO 838 595)	10	0.5	1.22418	42	0.0213194
13	Janes 1998	A. filiculoides	Worcester, UK (OrdN/Ance Survey Grid Reference SO 838 595)	15	0.5	1.70822	42	0.0292524
13	Janes 1998	A. filiculoides	Worcester, UK (OrdN/Ance Survey Grid Reference SO 838 595)	20	0.5	1.37018	42	0.024002
13	Janes 1998	A. filiculoides	Worcester, UK (OrdN/Ance Survey Grid Reference SO 838 595)	25	0.5	0.24596	42	-0.0168914
13	Janes 1998	A. filiculoides	Worcester, UK (OrdN/Ance Survey Grid Reference SO 838 595)	5	0.5	0.803013	42	0.0112801
13	Janes 1998	A. filiculoides	Worcester, UK (OrdN/Ance Survey Grid Reference SO 838 595)	10	0.5	1.85759	42	0.0312483
13	Janes 1998	A. filiculoides	Worcester, UK (OrdN/Ance Survey Grid Reference SO 838 595)	15	0.5	4.43508	42	0.0519689
13	Janes 1998	A. filiculoides	Worcester, UK (OrdN/Ance Survey Grid Reference SO 838 595)	20	0.5	4.64061	42	0.0530474
13	Janes 1998	A. filiculoides	Worcester, UK (OrdN/Ance Survey Grid Reference SO 838 595)	25	0.5	1.58469	42	0.0274651
14	Zimmerman 1985	A. filiculoides	LA, Florida	33	N/A	N/A	7	0.288558
14	Zimmerman 1985	A. filiculoides	LA, Florida	33	N/A	N/A	7	0.292632
14	Zimmerman 1985	A. filiculoides	LA, Florida	24	N/A	N/A	7	0.337938
14	Zimmerman 1985	A. filiculoides	LA, Florida	33	N/A	N/A	7	0.310771
14	Zimmerman 1985	A. filiculoides	LA, Florida	24	N/A	N/A	7	0.377922
2	Cary and Weerts 1992	A. pinnata	N/A	20	0.00103	0.023	23	0.097
2	Cary and Weerts 1992	A. pinnata	N/A	20	0.00103	0.075	23	0.13
2	Cary and Weerts 1992	A. pinnata	N/A	20	0.00103	0.212	23	0.168
2	Cary and Weerts 1992	A. pinnata	N/A	20	0.00103	0.393	23	0.191
2	Cary and Weerts 1992	A. pinnata	N/A	20	0.00103	0.193	23	0.17
2	Cary and Weerts 1992	A. pinnata	N/A	25	0.00103	0.038	23	0.104
2	Cary and Weerts 1992	A. pinnata	N/A	25	0.00103	0.205	23	0.171
2	Cary and Weerts 1992	A. pinnata	N/A	25	0.00103	1.595	23	0.238
2	Cary and Weerts 1992	A. pinnata	N/A	25	0.00103	1.675	23	0.241
2	Cary and Weerts 1992	A. pinnata	N/A	25	0.00103	0.875	23	0.217
2	Cary and Weerts 1992	A. pinnata	N/A	30	0.00103	0.06	23	0.126
2	Cary and Weerts 1992	A. pinnata	N/A	30	0.00103	0.485	23	0.198
2	Cary and Weerts 1992	A. pinnata	N/A	30	0.00103	1.192	23	0.23
2	Cary and Weerts 1992	A. pinnata	N/A	30	0.00103	1.73	23	0.242
2	Cary and Weerts 1992	A. pinnata	N/A	30	0.00103	1.337	23	0.231
2	Cary and Weerts 1992	A. pinnata	N/A	20	0.00058	0.022	32	0.116
2	Cary and Weerts 1992	A. pinnata	N/A	20	0.00058	0.252	32	0.194
2	Cary and Weerts 1992	A. pinnata	N/A	20	0.00058	0.242	32	0.192
2	Cary and Weerts 1992	A. pinnata	N/A	25	0.00058	0.182	32	0.184
2	Cary and Weerts 1992	A. pinnata	N/A	25	0.00058	0.88	32	0.234
2	Cary and Weerts 1992	A. pinnata	N/A	25	0.00058	0.802	32	0.231
2	Cary and Weerts 1992	A. pinnata	N/A	30	0.00058	0.138	32	0.175
2	Cary and Weerts 1992	A. pinnata	N/A	30	0.00058	0.36	32	0.204
2	Cary and Weerts 1992	A. pinnata	N/A	30	0.00058	0.565	32	0.216
7	Peters et al. 1980	A. pinnata	N/A	15	N/A	N/A	N/A	0.0662929
7	Peters et al. 1980	A. pinnata	N/A	20	N/A	N/A	N/A	0.200666
7	Peters et al. 1980	A. pinnata	N/A	25	N/A	N/A	N/A	0.259083
7	Peters et al. 1980	A. pinnata	N/A	30	N/A	N/A	N/A	0.313565
7	Peters et al. 1980	A. pinnata	N/A	35	N/A	N/A	N/A	0.246516
7	Peters et al. 1980	A. pinnata	N/A	40	N/A	N/A	N/A	0.0708837
12	Tung and Watanabe 1983	A. pinnata	Pu Tiang Zhu	22	1	N/A	7	0.315067
12	Tung and Watanabe 1983	A. pinnata	Pu Tiang Zhu	33	1	N/A	14	0.247553
12	Tung and Watanabe 1983	A. pinnata	Cheng Mai	22	1	N/A	7	0.288811
12	Tung and Watanabe 1983	A. pinnata	Cheng Mai	33	1	N/A	14	0.247553
1	Watanabe and Berja 1983	A. pinnata	2	22	60	1860	14	0.245285
1	Watanabe and Berja 1983	A. pinnata	2	29	60	1623	14	0.235549
1	Watanabe and Berja 1983	A. pinnata	2	30	60	1200	14	0.213981
1	Watanabe and Berja 1983	A. pinnata	22 different strains	22	60	1520	14	0.230866
1	Watanabe and Berja 1983	A. pinnata	22 different strains	29	60	1420	14	0.226005
1	Watanabe and Berja 1983	A. pinnata	22 different strains	33	60	1050	14	0.204443
References to Articles
1	Watanabe, I., & Berja, N. S. (1983). The growth of four species of Azolla as affected by temperature. Aquatic Botany, 15(2), 175–185.
2	Cary, P. R., & Weerts, P. G. J. (1992). Growth and nutrient composition of Azolla pinN/Ata R. Brown and Azolla filiculoides Lamarck as affected by water temperature, nitrogen and phosphorus supply, light intensity and pH. Aquatic Botany, 43(2), 163–180. https://doi.org/10.1016/0304-3770(92)90041-G
3	Cheng, W., Sakai, H., Matsushima, M., Yagi, K., & Hasegawa, T. (2010). Response of the floating aquatic fern Azolla filiculoides to elevated CO2, temperature, and phosphorus levels. Hydrobiologia, 656(1), 5–14. https://doi.org/10.1007/s10750-010-0441-2
4	Zazouli, M. A., Balarak, D., & Mahdavi, Y. (2013). Pyrocatechol removal from aqueous solutions by using Azolla filiculoides.
5	Zazouli, M. A., Mahdavi, Y., Bazrafshan, E., & Balarak, D. (2014). Phytodegradation potential of bisphenolA from aqueous solution by Azolla filiculoides. Journal of Environmental Health Science and Engineering, 12(1), 66. https://doi.org/10.1186/2052-336X-12-66
6	van der Heide, T., Roijackers, R. M. M., van Nes, E. H., & Peeters, E. T. H. M. (2006). A simple equation for describing the temperature dependent growth of free-floating macrophytes. Aquatic Botany, 84(2), 171–175. https://doi.org/10.1016/j.aquabot.2005.09.004
7	Peters, G. A., Toia, R. E., Evans, W. R., Crist, D. K., Mayne, B. C., & Poole, R. E. (1980). Characterization and comparisons of five N2-fixing Azolla-anabaena associations, I. Optimization of growth conditions for biomass increase and N content in a controlled environment*. Plant, Cell & Environment, 3(4), 261–269. https://doi.org/10.1111/1365-3040.ep11581825
8	Kannaiyan, S., & Somporn, C. (1989). Effect of high temperature on growth, nitrogen fixation, and chlorophyll content of five species of Azolla AN/AbaeN/A symbiosis. Biology and Fertility of Soils, 7(2), 168–172. https://doi.org/10.1007/BF00292577
9	Talley, S. N., & Rains, D. W. (1980). Azolla filiculoides Lam. As a fallow‐season green manure for rice in a temperate climate. Agronomy Journal, 72(1), 11–18.
10	Ahmad, G. (1941). Effect of light intensity and temperature on the growth of Azolla filiculoides. Journal of the Indian Botanical Society, 20, 213–226.
11	Tung, H. F., & WataN/Abe, I. (1983). Differential Response of Azolla-Anabaena Associations to High Temperature and Minus Phosphorus Treatments. New Phytologist, 93(3), 423–431. https://doi.org/10.1111/j.1469-8137.1983.tb03442.x
12	Ashton, P.J., (1974). The effect of some environmental factors on the growth of Azolla filiculoides Lam. In: E.M. van Zinderen-Bakker Sr. (ed), Orange River progress report. Institute for Environmental Sciences, University of the Orange Free State, Bloemfontein, South Africa. pp. 123–138.
13	Janes, R. (1998). Growth and survival of Azolla filiculoides in Britain I. Vegetative production. New Phytologist, 138(2), 367–375. https://doi.org/10.1046/j.1469-8137.1998.00114.x
14	Zimmerman, W. J. (1985). Biomass and pigment production in three isolates of Azolla II. Response to light and temperature stress. Annals of Botany, 56(5), 701–709.
